# Supplementary material for: Causal Multistate Models to Evaluate Treatment Delay
Source: Stat Med. 2025 Apr 8;44(7):e70061. doi: 10.1002/sim.70061 (PMC11978571; doi:10.1002/sim.70061)
Supplement: Supplementary file 2 — Data S1. Data Files. [file SIM-44-0-s002.zip]

Archive with 2 entries (2 files):
- Data Files/Simulation.R
- Data Files/SimulationFunctions.R
